# Supplementary material for: Landscape Genetics Reveals Geographic Structuring of Locally Adapted Goat Populations from Brazil, Spain, and Ecuador
Source: Genes (Basel). 2026 May 15;17(5):566. doi: 10.3390/genes17050566 (PMC13205470; doi:10.3390/genes17050566)
Supplement: Supplementary file 1 [file genes-17-00566-s001.zip]

Archive with 1 entries (1 files):
- genes-4303837-supplementary.pdf
